# Supplementary material for: SPECT/CT Radiomics for Differentiating between Enchondroma and Grade I Chondrosarcoma
Source: Tomography. 2023 Oct 16;9(5):1868–75. doi: 10.3390/tomography9050148 (PMC10610631; doi:10.3390/tomography9050148)
Supplement: Supplementary file 1 [file tomography-09-00148-s001.zip]

Archive with 3 entries (3 files):
- ESM 1.pdf
- ESM 2.xlsx
- ESM 3.xlsx
