# Supplementary material for: SPECT/CT Radiomics for Differentiating between Enchondroma and Grade I Chondrosarcoma
Source: Tomography. 2023 Oct 16;9(5):1868–75. doi: 10.3390/tomography9050148 (PMC10610631; doi:10.3390/tomography9050148)
Supplement: Supplementary file 1 [file tomography-09-00148-s001.zip › ESM 2.xlsx]

## Sheet: Sheet2
	ACTs (n = 12)	Enchondromas (n = 20)	p
SUVmax	23.98 ± 19.04	14.25 ± 6.40	0.111
SUVmean	11.07 ± 8.1453	7.05 ± 2.92	0.124
COV	0.32 ± 0.04	0.29 ± 0.05	0.06
TLU	101.75 ± 46.09	63.57 ± 50.92	0.042
Volume	12.9472 ± 8.9364	8.7450 ± 5.4172	0.107
Skewness	0.9423 ± 0.1933	1.0306 ± 0.3007	0.371
Kurtosis	3.2871 ± 0.5091	3.6145 ± 1.0782	0.256
Entropy	1.4611 ± 0.2658	1.2761 ± 0.2527	0.058
Energy	0.0503 ± 0.0327	0.0787 ± 0.0588	0.137
Sphericity	0.7955 ± 0.0894	0.8052 ± 0.0823	0.758
Compacity	3.6142 ± 0.7693	3.2799 ± 0.6133	0.185
GLCM_Homogeneity	0.2734 ± 0.1406	0.3295 ± 0.1144	0.228
GLCM_Energy	0.0056 ± 0.0061	0.0107 ± 0.0153	0.195
GLCM_Contrast	232.1857 ± 524.4370	43.4504 ± 41.4322	0.239
GLCM_Correlation	0.6626 ± 0.1035	0.6334 ± 0.1039	0.447
GLCM_Entropy_log10	2.5343 ± 0.3662	2.3333 ± 0.3932	0.162
GLCM_Dissimilarity	8.6431 ± 8.9271	4.6266 ± 2.4547	0.153
GLRLM_SRE	0.9514 ± 0.0443	0.9415 ± 0.0386	0.51
GLRLM_LRE	1.2811 ± 0.3120	1.3290 ± 0.2712	0.65
GLRLM_LGRE	0.0027 ± 0.0033	0.0036 ± 0.0030	0.459
GLRLM_HGRE	2181.9271 ± 3626.4825	694.1921 ± 535.1071	0.185
GLRLM_SRLGE	0.0025 ± 0.0028	0.0033 ± 0.0026	0.409
GLRLM_SRHGE	2149.4742 ± 3615.2805	669.0612 ± 527.7920	0.186
GLRLM_LRLGE	0.0045 ± 0.0066	0.0056 ± 0.0064	0.657
GLRLM_LRHGE	2334.4145 ± 3662.9307	819.4540 ± 563.0409	0.182
GLRLM_GLNU	65.5189 ± 75.5971	48.9473 ± 28.8142	0.479
GLRLM_RLNU	916.8502 ± 493.7439	647.2187 ± 415.6031	0.108
GLRLM_RP	0.9322 ± 0.0626	0.9191 ± 0.0523	0.528
NGLDM_Coarseness	0.0087 ± 0.0043	0.0115 ± 0.0049	0.112
NGLDM_Contrast	0.9863 ± 2.2872	0.2358 ± 0.1760	0.28
NGLDM_Busyness	0.3142 ± 0.4724	0.2705 ± 0.2292	0.768
GLZLM_SZE	0.6786 ± 0.1477	0.5517 ± 0.1703	0.041
GLZLM_LZE	594.9452 ± 1370.3785	351.9663 ± 906.5867	0.55
GLZLM_LGZE	0.0027 ± 0.0034	0.0033 ± 0.0026	0.587
GLZLM_HGZE	2245.1038 ± 3665.9848	741.2055 ± 553.7293	0.185
GLZLM_SZLGE	0.0015 ± 0.0017	0.0015 ± 0.0009	0.998
GLZLM_SZHGE	1891.7008 ± 3475.0657	493.5790 ± 462.3244	0.193
GLZLM_LZLGE	5.9961 ± 14.2536	3.7696 ± 11.4321	0.63
GLZLM_LZHGE	73404.2620 ± 147576.8733	43003.2299 ± 77767.4776	0.519
GLZLM_GLNU	15.3863 ± 7.6315	12.2611 ± 7.7917	0.277
GLZLM_ZLNU	197.5119 ± 133.8877	105.9147 ± 96.3131	0.032
GLZLM_ZP	0.4907 ± 0.2770	0.3596 ± 0.2138	0.143
