# Supplementary material for: SPECT/CT Radiomics for Differentiating between Enchondroma and Grade I Chondrosarcoma
Source: Tomography. 2023 Oct 16;9(5):1868–75. doi: 10.3390/tomography9050148 (PMC10610631; doi:10.3390/tomography9050148)
Supplement: Supplementary file 1 [file tomography-09-00148-s001.zip › ESM 3.xlsx]

## Sheet: Sheet1
	ACTs (n = 6)	Enchondromas (n = 11)	p
SUVmax	16.85 ± 2.81	11.98 ± 5.37	0.058
SUVmean	8.49 ± 1.31	5.88 ± 2.41	0.028
COV	0.32 ± 0.03	0.29 ± 0.05	0.145
TLU	109.72 ± 56.51	52.38 ± 50.95	0.049
Volume	12.81 ± 6.60	8.07 ± 6.93	0.191
SUVSkewness	0.75 ± 0.19	0.97 ± 0.14	0.017
SUVKurtosis	2.71 ± 0.49	3.39 ± 0.49	0.015
Entropy	1.46 ± 0.11	1.21 ± 0.27	0.047
Energy	0.04 ± 0.01	0.10 ± 0.10	0.107
Sphericity	0.79 ± 0.09	0.82 ± 0.10	0.562
Compacity	3.65 ± 0.61	3.18 ± 0.83	0.247
GLCM_Homogeneity	0.25 ± 0.04	0.35 ± 0.13	0.046
GLCM_Energy	0.0030 ± 0.0017	0.0187 ± 0.0404	0.224
GLCM_Contrast	54.53 ± 21.35	31.66 ± 28.08	0.104
GLCM_Correlation	0.67 ± 0.09	0.60 ± 0.08	0.141
GLCM_Entropy	2.67 ± 0.22	2.23 ± 0.45	0.039
GLCM_Dissimilarity	5.81 ± 1.26	4.04 ± 2.00	0.07
GLRLM_SRE	0.97 ± 0.01	0.93 ± 0.06	0.095
GLRLM_LRE	1.17 ± 0.05	1.36 ± 0.40	0.141
GLRLM_LGRE	0.0018 ± 0.0006	0.0059 ± 0.0069	0.076
GLRLM_HGRE	887.17 ± 259.63	480.47 ± 329.95	0.02
GLRLM_SRLGE	0.0017 ± 0.0005	0.0052 ± 0.0053	0.058
GLRLM_SRHGE	857.25 ± 253.53	459.86 ± 322.63	0.02
GLRLM_LRLGE	0.0021 ± 0.0008	0.0105 ± 0.0182	0.156
GLRLM_LRHGE	1028.31 ± 286.79	579.84 ± 362.39	0.02
GLRLM_GLNU	43.67 ± 22.73	47.60 ± 34.17	0.805
GLRLM_RLNU	1026.35 ± 522.77	589.53 ± 509.60	0.115
GLRLM_RP	0.95 ± 0.01	0.91 ± 0.07	0.088
NGLDM_Coarseness	0.0021 ± 0.0008	0.0105 ± 0.0182	0.219
NGLDM_Contrast	0.30 ± 0.09	0.20 ± 0.14	0.142
NGLDM_Busyness	0.23 ± 0.20	0.32 ± 0.31	0.542
GLZLM_SZE	0.66 ± 0.04	0.56 ± 0.10	0.031
GLZLM_LZE	10.49 ± 9.68	275.11 ± 739.59	0.263
GLZLM_LGZE	0.0018 ± 0.0006	0.0065 ± 0.0089	0.113
GLZLM_HGZE	883.56 ± 244.57	510.00 ± 343.78	0.033
GLZLM_SZLGE	0.0011 ± 0.0003	0.0040 ± 0.0067	0.189
GLZLM_SZHGE	594.24 ± 182.74	315.14 ± 250.74	0.031
GLZLM_LZLGE	0.02 ± 0.03	6.33 ± 19.99	0.32
GLZLM_LZHGE	7799.83 ± 4515.63	22590.83 ± 31120.76	0.151
GLZLM_GLNU	21.82 ± 10.53	12.81 ± 8.72	0.078
GLZLM_ZLNU	238.16 ± 136.27	77.18 ± 64.98	0.033
GLZLM_ZP	0.50 ± 0.09	0.34 ± 0.18	0.048
